# Supplementary material for: Root Endophytic Microorganisms Contribute to the Attribute of Full-Year Shooting in Woody Bamboo Cephalostachyum pingbianense
Source: Microorganisms. 2024 Sep 22;12(9):1927. doi: 10.3390/microorganisms12091927 (PMC11434196; doi:10.3390/microorganisms12091927)
Supplement: Supplementary file 1 [file microorganisms-12-01927-s001.zip]

Archive with 4 entries (2 files):
- Supplementary files/Suppl_tables/
- Supplementary files/Suppl_tables/Table S1.xlsx
- Supplementary files/Suppl_tables/Table S2.xlsx
- Supplementary files/
