# Supplementary material for: Root Endophytic Microorganisms Contribute to the Attribute of Full-Year Shooting in Woody Bamboo Cephalostachyum pingbianense
Source: Microorganisms. 2024 Sep 22;12(9):1927. doi: 10.3390/microorganisms12091927 (PMC11434196; doi:10.3390/microorganisms12091927)
Supplement: Supplementary file 1 [file microorganisms-12-01927-s001.zip › Supplementary files/Suppl_tables/Table S1.xlsx]

## Sheet: Sheet1
	Supplemental Table 1. Bamboo shoot number of C. pingbianense in the four seasons
	Date	Season	Bamboo shoot number
	2020-07-01	Sum1	12
		Sum2	13
		Sum3	11
	October 2020	Aut1	21
		Aut2	26
		Aut3	20
	January 2021	Win1	10
		Win2	7
		Win3	8
	April 2021	Spr1	12
		Spr2	10
		Spr3	10
