# Supplementary material for: Root Endophytic Microorganisms Contribute to the Attribute of Full-Year Shooting in Woody Bamboo Cephalostachyum pingbianense
Source: Microorganisms. 2024 Sep 22;12(9):1927. doi: 10.3390/microorganisms12091927 (PMC11434196; doi:10.3390/microorganisms12091927)
Supplement: Supplementary file 1 [file microorganisms-12-01927-s001.zip › Supplementary files/Suppl_tables/Table S2.xlsx]

## Sheet: Sheet1
Supplemental Table 2. Sequencing information of endophytic microbial communities in root samples of C. pingbianense in four seasons.
Sample	16S rRNA				ITS rRNA
	Raw sequences	Valid sequences	coverage（%）		Raw sequences	Valid sequences	coverage（%）
Sp1	24367	18629	99.486		43498	43241	99.892
Sp2	16577	10626	98.944		46186	45716	99.868
Sp3	20686	12959	98.687		42977	42591	99.954
Su1	24627	18326	99.058		63856	62940	99.897
Su2	23128	10512	98.697		58177	56638	99.909
Su3	22476	17196	99.23		62108	61326	99.914
Au1	24575	18838	98.839		43973	43867	99.995
Au2	23086	14502	98.44		71815	70100	99.933
Au3	15447	15082	99.325		47041	46640	99.971
Wi1	19320	18430	99.191		69467	68747	99.964
Wi2	20954	12141	98.659		42331	41664	99.964
Wi3	21342	13014	98.801		72016	71150	99.885
Note：Sp1, Sp2, and Sp3 represent the three biological replicates of the spring samples. Similarly, the numbers in the samples from other seasons also represent biological replicates.
